# Supplementary material for: Molecular Typing and Carbapenem Resistance Mechanisms of Pseudomonas aeruginosa Isolated From a Chinese Burn Center From 2011 to 2016
Source: Front Microbiol. 2018 May 29;9:1135. doi: 10.3389/fmicb.2018.01135 (PMC5987737; doi:10.3389/fmicb.2018.01135)
Supplement: Supplementary file 2 [file Data_Sheet_1.XLSX]

## Sheet: Sheet1
Strain	Source	PIP	CSL	TZP	CAZ	FEP	AMK	GEN	NET	CIP	LVX	IPM	MEM	POL
		Zone Diameter (mm)										MIC (μg/ml)
B1	bl	12	19	22	22	18	6	6	6	14	10	8	8	1
B2	bl	12	6	12	19	6	6	6	6	13	6	8	8	1
B3	bl	10	6	12	13	6	14	6	6	12	6	8	8	1
B4	bl	8	6	8	18	6	6	6	6	13	6	16	16	1
B5	bl	6	9	9	6	6	6	6	6	34	24	4	16	1
B6	bl	6	6	6	6	6	14	6	6	6	6	16	16	1
B7	bl	8	16	15	22	15	15	6	6	6	6	2	2	1
B8	bl	8	18	17	23	16	10	6	6	6	6	2	2	1
B9	bl	24	22	25	23	26	22	19	18	34	27	1	1	2
B10	bl	6	8	6	6	6	6	6	6	34	26	8	8	1
B12	bl	6	6	6	6	6	8	6	6	6	6	16	16	1
B13	bl	6	6	8	6	6	10	6	6	6	6	16	16	1
B14	bl	10	6	18	6	16	6	24	6	31	21	16	16	1
B15	bl	14	6	16	12	6	6	6	6	6	6	16	8	1
B16	bl	12	16	6	13	6	6	6	6	6	6	2	16	1
B17	bl	11	17	9	18	6	6	6	6	27	6	1	1	1
B18	bl	8	6	9	6	6	10	6	6	6	6	8	8	1
B19	bl	8	17	15	19	6	6	6	6	26	6	2	2	1
B20	bl	6	6	7	6	6	6	6	6	6	6	8	8	1
B21	bl	6	6	6	6	6	6	6	6	6	6	16	16	2
B22	bl	6	6	6	6	6	9	6	6	6	6	8	8	1
B23	bl	26	18	20	26	16	24	19		30	27	2	2	1
B24	bl	14	16	16	18	6	18	6	6	11	14	16	16	1
B25	bl	12	24	17	18	24	19	16	16	32	24	1	1	1
B26	bl	6	6	6	6	6	6	6	6	6	6	16	8	2
B27	bl	6	6	6	6	18	6	6	6	6	6	8	8	1
B28	bl	6	6	18	19	17	6	6	6	6	6	8	8	2
B29	bl	30	30	30	29	27	24	22	21	32	30	2	2	1
B30	bl	6	6	17	15	16	6	6	6	6	6	2	2	1
B31	bl	6	6	6	18	16	6	6	6	6	6	2	2	2
B32	bl	6	6	6	13	6	6	6	6	6	6	1	1	1
B33	bl	6	6	6	6	6	23	6	6	14	6	16	16	1
B34	bl	27	26	27	24	24	6	6	14	33	26	2	2	1
B35	bl	6	6	6	6	6	19	6	4	16	6	16	16	1
B36	bl	29	27	26	25	25	6	16	14	32	27	8	4	1
B37	bl	6	6	6	6	6	6	6	6	15	6	16	8	1
B38	bl	6	6	6	6	6	6	6	6	15	6	8	8	2
B39	bl	6	21	15	19	12	6	6	6	24	21	2	2	2
B40	bl	6	16	10	6	9	6	6	6	18	12	1	1	1
B41	bl	6	20	6	18	12	24	6	6	22	20	1	1	2
B42	bl	30	26	26	31	25	6	19	22	31	26	16	8	1
B43	bl	6	17	10	6	11	6	6	6	19	15	8	8	1
B44	bl	6	16	6	6	12	6	6	6	21	20	8	8	1
B45	bl	6	16	11	6	11	6	6	6	19	14	8	8	1
B46	bl	6	18	10	20	11	24	6	6	21	20	4	2	1
B47	bl	11	6	16	21	13	19	21	24	6	6	2	2	1
B48	bl	27	6	28	23	25	6	17	19	17	6	8	8	1
B49	bl	6	6	6	6	6	15	6	6	6	6	16	2	1
B50	bl	27	17	23	20	23	6	13	15	23	17	16	16	1
B51	bl	6	6	6	6	6	6	6	6	16	6	16	16	1
B52	bl	12	12	6	6	6	6	6	6	19	12	8	4	1
B53	bl	11	11	12	6	6	6	6	6	18	11	8	8	2
B54	bl	6	12	21	11	17	6	6	6	17	12	2	2	1
B55	bl	6	18	21	11	18	6	6	6	18	12	2	2	1
B56	bl	6	6	6	6	6	24	6	6	29	6	8	8	2
B57	bl	6	16	12	12	13	25	21	20	29	14	8	8	1
B58	bl	11	18	12	13	12	24	21	20	24	15	8	8	1
B59	bl	24	6	23	19	20	6	20	21	17	6	8	16	1
B60	bl	6	27	6	6	6	6	6	6	35	6	8	8	1
B61	bl	6	6	18	11	17	6	6	6	11	6	2	4	1
B62	bl	6	24	11	6	6	6	6	6	30	24	8	8	1
B63	bl	6	6	18	10	17	22	6	6	12	6	8	8	1
B64	bl	6	12	11	6	6	9	6	6	22	12	16	16	2
B65	bl	30	26	25	25	23	6	18	18	31	26	2	4	1
B66	bl	6	6	6	6	6	6	6	6	6	6	16	16	2
B67	bl	6	6	18	6	17	6	6	6	15	6	8	4	1
B68	bl	6	16	9	6	6	6	6	6	20	12	8	16	2
B69	bl	6	6	21	10	15	6	6	6	6	6	8	8	1
B70	bl	6	9	17	11	16	6	6	6	13	9	8	8	1
B71	bl	6	6	10	6	6	25	6	6	17	6	8	8	1
B72	bl	6	6	6	6	6	6	6	6	17	6	16	16	1
B73	bl	22	24	25	25	24	1	22	22	30	24	2	2	2
B74	bl	6	6	18	6	16		6	6	6	6	8	8	2
Strain	Source	PIP	CSL	TZP	CAZ	FEP	AMK	GEN	NET	CIP	LVX	IPM	MEM	POL
W1	wd	6	6	6	6	6	11	6	6	6	6	16	16	1
W2	wd	6	6	6	8	6	6	14	22	13	9	8	16	2
W4	wd	6	6	6	6	6	6	9	21	6	6	16	8	2
W5	wd	18	18	22	20	22	6	28	30	28	26	1	1	2
W6	wd	6	16	18	22	19	6	6	6	26	20	2	1	2
W7	wd	6	16	17	20	19	6	6	6	25	19	4	4	2
W8	wd	6	6	6	6	6	11	6	6	6	6	16	16	1
W9	wd	6	6	6	6	6	10	6	6	6	6	8	8	1
W10	wd	6	6	6	6	6	9	6	6	6	6	8	8	1
W11	wd	6	6	6	6	6	9	6	6	6	6	16	16	2
W12	wd	6	6	6	6	6	6	6	6	15	6	16	16	1
W13	wd	29	26	22	25	25	23	14	17	32	26	1	1	2
W14	wd	6	6	6	6	6	6	6	6	21	10	8	8	1
W15	wd	6	6	6	6	6	9	6	6	6	6	8	8	1
W17	wd	20	18	19	23	16	20	27	15	22	13	2	2	1
W18	wd	6	6	6	6	6	6	6	16	6	6	8	8	1
W19	wd	26	24	28	31	20	24	31	14	25	19	2	2	1
W20	wd	21	27	26	34	6	6	6	14	6	6	2	2	1
W21	wd	14	23	6	19	14	6	6	6	6	6	2	2	1
W22	wd	22	25	20	24	22	20	17	17	31	24	1	1	1
W23	wd	6	25	27	28	6	6	6	14	6	6	2	4	2
W24	wd	24	21	22	28	20	26	27	14	22	17	2	1	1
W25	wd	29	25	28	25	19	24	30	14	25	24	2	2	1
W26	wd	6	25	19	28	6	26	29	16	6	6	2	2	1
W27	wd	26	23	26	28	17	28	29	14	22	17	1	1	1
W28	wd	6	11	6	23	6	26	31	15	25	18	2	8	2
W29	wd	25	24	25	29	15	24	30	14	25	23	4	4	2
W30	wd	6	20	6	27	6	6	6	15	6	6	1	1	1
W31	wd	6	12	6	6	6	18	14	17	6	6	16	16	1
W32	wd	6	9	6	6	6	6	6	6	6	9	16	16	2
W33	wd	6	10	6	10	6	6	6	15	6	6	2	2	1
W34	wd	12	20	13	6	6	18	18	16	6	10	8	8	1
W35	wd	14	16	17	25	6	24	28	15	26	23	16	16	1
W36	wd	22	30	26	24	23	18	14	17	26	26	2	2	1
W37	wd	24	24	26	24	25	20	17	18	29	24	2	2	2
W38	wd	25	23	21	21	24	20	14	18	31	26	1	1	1
W39	wd	12	11	21	21	13	6	6	6	23	16	8	8	2
W40	wd	6	19	16	13	16	6	6	6	26	24	8	4	1
W41	wd	6	6	6	6	6	6	6	6	14	6	16	16	1
W42	wd	24	25	26	24	23	23	19	21	27	24	1	1	1
W44	wd	6	6	15	14	13	6	6	6	29	26	16	16	1
W45	wd	6	6	6	6	6	6	6	6	24	6	16	16	1
W46	wd	22	21	21	21	21	20	18	19	29	26	2	2	1
W47	wd	6	6	6	6	6	6	6	6	14	6	8	8	1
W48	wd	6	6	6	6	6	6	6	6	13	6	8	8	2
W49	wd	6	6	6	6	6	6	6	6	6	6	8	8	1
W50	wd	6	6	6	6	6	6	6	6	18	6	16	8	1
W51	wd	22	22	26	25	25	24	21	21	30	24	2	2	1
W52	wd	6	6	6	6	6	6	6	6	24	6	1	1	2
W53	wd	24	23	21	22	21	23	20	20	26	26	1	4	1
W54	wd	21	21	21	22	20	22	18	18	25	24	2	4	1
W55	wd	24	26	25	29	31	26	22	23	34	26	2	2	1
W56	wd	25	26	27	24	22	23	19	19	26	20	8	2	1
W57	wd	25	24	26	25	25	21	18	18	30	28	1	2	1
W58	wd	8	20	6	6	6	6	6	6	22	6	8	6	1
W60	wd	23	19	22	22	19	20	19	21	26	24	1	4	1
W61	wd	26	23	26	24	22	22	20	21	29	18	2	2	1
W62	wd	12	16	15	15	14	23	21	21	27	27	8	8	1
W63	wd	26	29	28	20	19	20	18	19	26	26	4	1	1
W64	wd	24	20	27	19	20	24	19	20	25	24	2	4	1
W65	wd	22	25	24	26	21	21	19	18	26	24	1	1	1
W66	wd	22	25	6	6	11	6	6	6	22	8	8	2	1
W67	wd	6	9	6	6	6	6	6	6	30	28	8	8	2
W68	wd	6	6	6	6	6	6	6	6	30	28	16	16	1
W69	wd	6	6	6	6	6	6	6	6	31	28	8	8	1
W70	wd	6	9	6	6	6	6	6	6	13	10	16	8	1
W71	wd	24	29	26	26	24	22	18	19	31	24	2	2	1
W72	wd	24	29	28	27	24	21	17	17	33	24	2	2	1
W73	wd	6	16	6	6	6	6	6	6	22	16	4	4	1
W74	wd	22	12	24	22	21	23	20	19	6	6	2	8	1
W76	wd	22	10	22	26	28	21	17	17	26	22	2	8	1
W77	wd	26	25	12	18	18	28	23	22	34	22	4	4	1
W78	wd	24	17	22	23	24	20	17	17	31	22	1	1	1
W79	wd	6	6	6	6	6	6	6	6	6	6	8	8	1
W82	wd	6	6	12	6	6	12	6	12	6	6	16	16	1
W83	wd	24	26	27	24	24	14	12	27	26	24	2	4	1
W85	wd	6	16	6	6	6	6	6	6	12	19	16	16	1
W86	wd	6	6	1	24	24	20	24	12	6	6	16	16	1
W87	wd	6	6	16	23	24	6	6	6	6	6	16	16	2
W88	wd	8	16	2	2	4	6	6	6	6	6	16	16	1
Strain	Source	PIP	CSL	TZP	CAZ	FEP	AMK	GEN	NET	CIP	LVX	IPM	MEM	POL
WB2	wd	6	6	6	6	6	8	6	6	6	6	16	16	1
WB3	wd	6	6	6	6	6	6	6	6	6	6	8	8	1
WB4	wd	26	24	28	23	24	20	17	20	18	9	8	2	1
WB5	wd	6	10	12	6	6	6	6	6	26	16	2	2	1
WB6	wd	22	17	19	6	11	6	6	6	16	11	2	2	1
WB7	wd	6	16	18	6	10	6	6	6	13	6	8	8	1
WB13	wd	24	21	24	24	23	24	22	22	27	22	8	8	1
WB14	wd	6	22	19	6	11	6	6	6	15	11	8	2	1
WB15	wd	6	6	22	6	25	18	17	15	6	8	1	2	1
WB16	wd	6	6	6	6	9	6	6	6	6	6	8	8	1
WB18	wd	6	6	6	6	6	8	6	6	6	6	16	16	1
WB20	wd	6	6	6	6	6	6	6	6	16	6	16	16	2
WB21	wd	6	9	6	18	6	6	6	6	17	13	16	16	1
WB22	wd	6	10	15	18	6	6	6	6	6	6	16	16	1
WB25	wd	6	16	18	22	20	6	6	6	26	20	2	2	2
WB26	wd	22	16	11	25	6	6	6	14	6	6	2	2	1
WB27	wd	11	6	12	6	6	6	6	6	26	19	16	16	1
WB28	wd	6	16	16	20	6	6	9	6	6	6	16	16	1
WB29	wd	6	6	6	6	12	18	15	15	6	6	1	1	1
WB30	wd	6	6	6	6	6	6	6	6	17	6	16	16	1
WB31	wd	6	6	12	6	6	6	6	6	6	6	16	16	2
WB32	wd	6	6	11	6	6	6	6	6	6	6	16	16	1
WB33	wd	6	6	6	6	6	8	6	6	6	6	4	2	2
WB34	wd	22	24	21	21	26	21	25	24	26	22	1	4	1
WB35	wd	6	6	9	6	6	6	6	6	17	6	8	8	1
WB36	wd	6	16	11	18	6	6	6	6	26	22	8	8	1
WB37	wd	6	10	6	18	6	6	10	6	6	6	2	8	2
WB39	wd	6	6	6	6	6	6	6	6	30	25	16	16	2
WB40	wd	6	10	6	27	20	6	6	6	10	18	2	2	1
WB41	wd	24	14	17	6	10	6	6	6	14	10	8	8	1
WB43	wd	6	22	19	18	11	6	6	6	11	6	16	16	1
WB44	wd	6	6	6	6	6	6	6	6	30	24	16	16	1
WB46	wd	12	16	16	6	6	6	6	6	19	12	8	8	1
WB47	wd	12	16	22	6	6	6	6	6	26	12	8	8	1
WB49	wd	6	6	6	6	6	6	6	6	18	11	8	8	1
WB50	wd	6	6	6	6	6	10	6	6	6	6	8	8	2
WB51	wd	6	6	10	6	6	6	6	6	30	21	8	8	1
WB52	wd	9	11	12	6	6	6	6	6	26	24	2	2	1
WB53	wd	24	24	22	26	23	24	20	25	26	24	2	4	1
WB54	wd	6	6	6	6	6	6	6	6	17	6	16	16	1
WB55	wd	8	6	8	18	6	18	18	15	13	6	8	8	1
WB56	wd	6	6	6	6	6	6	6	6	6	6	16	16	1
WB57	wd	6	6	6	6	6	6	6	6	14	6	16	16	2
